# Supplementary material for: Enhanced serum-based seed amplification assay for detecting propagative α-synuclein seeds in Parkinson’s disease
Source: Transl Neurodegener. 2025 May 22;14:24. doi: 10.1186/s40035-025-00488-3 (PMC12096493; doi:10.1186/s40035-025-00488-3)
Supplement: Supplementary file 3 — Additional file 3. Table S1. Identification of proteins in the >100 kDa fraction of human serum by liquid chromatography-mass spectrometry. [file 40035_2025_488_MOESM3_ESM.xlsx]

## Sheet: Sheet1
Description	Abundances (Normalized): F2: Sample 1, 100KDa	Description		Abundances (Normalized): F1: Sample 2,	Abundances (Normalized): F2: Sample 3,
Platelet-activating factor acetylhydrolase OS=Homo sapiens OX=9606 GN=PLA2G7 PE=1 SV=1		Fructose-bisphosphate aldolase A OS=Homo sapiens OX=9606 GN=ALDOA PE=1 SV=2			1.0593e+06
Vitamin K-dependent protein C OS=Homo sapiens OX=9606 GN=PROC PE=1 SV=1		Triosephosphate isomerase OS=Homo sapiens OX=9606 GN=TPI1 PE=1 SV=4
Platelet glycoprotein Ib alpha chain OS=Homo sapiens OX=9606 GN=GP1BA PE=1 SV=2		Myosin-9 OS=Homo sapiens OX=9606 GN=MYH9 PE=1 SV=4
Insulin-like growth factor-binding protein 6 OS=Homo sapiens OX=9606 GN=IGFBP6 PE=1 SV=1		Phosphatidylcholine:ceramide cholinephosphotransferase 2 OS=Homo sapiens OX=9606 GN=SGMS2 PE=1 SV=1
Immunoglobulin heavy variable 6-1 OS=Homo sapiens OX=9606 GN=IGHV6-1 PE=3 SV=1		Connector enhancer of kinase suppressor of ras 2 OS=Homo sapiens OX=9606 GN=CNKSR2 PE=1 SV=1
Golgi-associated plant pathogenesis-related protein 1 OS=Homo sapiens OX=9606 GN=GLIPR2 PE=1 SV=3		Multimerin-1 OS=Homo sapiens OX=9606 GN=MMRN1 PE=1 SV=3			545513
Cartilage acidic protein 1 OS=Homo sapiens OX=9606 GN=CRTAC1 PE=1 SV=2		Myosin light polypeptide 6 OS=Homo sapiens OX=9606 GN=MYL6 PE=1 SV=2			423384
Aminopeptidase N OS=Homo sapiens OX=9606 GN=ANPEP PE=1 SV=4		Ubiquitin carboxyl-terminal hydrolase isozyme L3 OS=Homo sapiens OX=9606 GN=UCHL3 PE=1 SV=1
Low affinity immunoglobulin gamma Fc region receptor III-A OS=Homo sapiens OX=9606 GN=FCGR3A PE=1 SV=2		Ficolin-2 OS=Homo sapiens OX=9606 GN=FCN2 PE=1 SV=2			3.43113e+06
Apolipoprotein C-IV OS=Homo sapiens OX=9606 GN=APOC4 PE=1 SV=1		Immunoglobulin lambda variable 7-43 OS=Homo sapiens OX=9606 GN=IGLV7-43 PE=3 SV=2
Zinc-alpha-2-glycoprotein OS=Homo sapiens OX=9606 GN=AZGP1 PE=1 SV=2		Sex hormone-binding globulin OS=Homo sapiens OX=9606 GN=SHBG PE=1 SV=2
Multimerin-1 OS=Homo sapiens OX=9606 GN=MMRN1 PE=1 SV=3		Monocyte differentiation antigen CD14 OS=Homo sapiens OX=9606 GN=CD14 PE=1 SV=2			1.11598e+06
Contactin-1 OS=Homo sapiens OX=9606 GN=CNTN1 PE=1 SV=1		Nucleophosmin OS=Homo sapiens OX=9606 GN=NPM1 PE=1 SV=2
Immunoglobulin lambda variable 7-43 OS=Homo sapiens OX=9606 GN=IGLV7-43 PE=3 SV=2		Isoleucine--tRNA ligase, cytoplasmic OS=Homo sapiens OX=9606 GN=IARS1 PE=1 SV=2			376116
Transmembrane emp24 domain-containing protein 4 OS=Homo sapiens OX=9606 GN=TMED4 PE=1 SV=1		Prostaglandin-H2 D-isomerase OS=Homo sapiens OX=9606 GN=PTGDS PE=1 SV=1			1.05115e+06
Insulin-like growth factor I OS=Homo sapiens OX=9606 GN=IGF1 PE=1 SV=1		Flavin reductase (NADPH) OS=Homo sapiens OX=9606 GN=BLVRB PE=1 SV=3
Immunoglobulin kappa variable 6-21 OS=Homo sapiens OX=9606 GN=IGKV6-21 PE=3 SV=1		Trypsin-3 OS=Homo sapiens OX=9606 GN=PRSS3 PE=1 SV=2			1.99802e+06
Fibrinogen gamma chain OS=Homo sapiens OX=9606 GN=FGG PE=1 SV=3		Cartilage acidic protein 1 OS=Homo sapiens OX=9606 GN=CRTAC1 PE=1 SV=2
Proprotein convertase subtilisin/kexin type 9 OS=Homo sapiens OX=9606 GN=PCSK9 PE=1 SV=3		Dermcidin OS=Homo sapiens OX=9606 GN=DCD PE=1 SV=2			3.50494e+06
Beta-2-microglobulin OS=Homo sapiens OX=9606 GN=B2M PE=1 SV=1		Fructose-bisphosphate aldolase B OS=Homo sapiens OX=9606 GN=ALDOB PE=1 SV=2
Lymphatic vessel endothelial hyaluronic acid receptor 1 OS=Homo sapiens OX=9606 GN=LYVE1 PE=1 SV=2		Complement factor H-related protein 3 OS=Homo sapiens OX=9606 GN=CFHR3 PE=1 SV=2			880323
Immunoglobulin mu heavy chain OS=Homo sapiens OX=9606 PE=1 SV=2		Immunoglobulin heavy variable 2-70D OS=Homo sapiens OX=9606 GN=IGHV2-70D PE=3 SV=1
Fibrinogen alpha chain OS=Homo sapiens OX=9606 GN=FGA PE=1 SV=2		Stress-70 protein, mitochondrial OS=Homo sapiens OX=9606 GN=HSPA9 PE=1 SV=2
Neuropilin-1 OS=Homo sapiens OX=9606 GN=NRP1 PE=1 SV=3		Protein SET OS=Homo sapiens OX=9606 GN=SET PE=1 SV=3			385581
Collectin-10 OS=Homo sapiens OX=9606 GN=COLEC10 PE=1 SV=2		CD44 antigen OS=Homo sapiens OX=9606 GN=CD44 PE=1 SV=3			885540
Desmoglein-2 OS=Homo sapiens OX=9606 GN=DSG2 PE=1 SV=2		Alpha-enolase OS=Homo sapiens OX=9606 GN=ENO1 PE=1 SV=2
Neural cell adhesion molecule L1-like protein OS=Homo sapiens OX=9606 GN=CHL1 PE=1 SV=4		L-lactate dehydrogenase A chain OS=Homo sapiens OX=9606 GN=LDHA PE=1 SV=2
Immunoglobulin heavy variable 1-45 OS=Homo sapiens OX=9606 GN=IGHV1-45 PE=3 SV=1		Creatine kinase M-type OS=Homo sapiens OX=9606 GN=CKM PE=1 SV=2
Amyloid-beta precursor protein OS=Homo sapiens OX=9606 GN=APP PE=1 SV=3		Cysteine-rich secretory protein 3 OS=Homo sapiens OX=9606 GN=CRISP3 PE=1 SV=1
Transferrin receptor protein 1 OS=Homo sapiens OX=9606 GN=TFRC PE=1 SV=2		Heterogeneous nuclear ribonucleoprotein H OS=Homo sapiens OX=9606 GN=HNRNPH1 PE=1 SV=4			298992
Serotransferrin OS=Homo sapiens OX=9606 GN=TF PE=1 SV=4	6.68151e+09	Cofilin-1 OS=Homo sapiens OX=9606 GN=CFL1 PE=1 SV=3			798121
Immunoglobulin heavy constant gamma 1 OS=Homo sapiens OX=9606 GN=IGHG1 PE=1 SV=2	2.7305e+09	Tubulin alpha-1A chain OS=Homo sapiens OX=9606 GN=TUBA1A PE=1 SV=1			900221
Immunoglobulin heavy constant alpha 1 OS=Homo sapiens OX=9606 GN=IGHA1 PE=1 SV=3	1.29837e+09	Pantetheinase OS=Homo sapiens OX=9606 GN=VNN1 PE=1 SV=2
Complement component C7 OS=Homo sapiens OX=9606 GN=C7 PE=1 SV=2	8.37055e+07	Immunoglobulin heavy variable 4-30-2 OS=Homo sapiens OX=9606 GN=IGHV4-30-2 PE=3 SV=1			632563
Thyroxine-binding globulin OS=Homo sapiens OX=9606 GN=SERPINA7 PE=1 SV=2	4.80611e+07	Heat shock protein HSP 90-beta OS=Homo sapiens OX=9606 GN=HSP90AB1 PE=1 SV=4			462890
Vitamin K-dependent protein S OS=Homo sapiens OX=9606 GN=PROS1 PE=1 SV=1	2.39173e+07	Phosphatidylethanolamine-binding protein 4 OS=Homo sapiens OX=9606 GN=PEBP4 PE=1 SV=3			493580
Carboxypeptidase B2 OS=Homo sapiens OX=9606 GN=CPB2 PE=1 SV=2	1.9424e+07	L-lactate dehydrogenase B chain OS=Homo sapiens OX=9606 GN=LDHB PE=1 SV=2			317359
Monocyte differentiation antigen CD14 OS=Homo sapiens OX=9606 GN=CD14 PE=1 SV=2	2.87172e+06	Beta-2-microglobulin OS=Homo sapiens OX=9606 GN=B2M PE=1 SV=1			843358
Sulfhydryl oxidase 1 OS=Homo sapiens OX=9606 GN=QSOX1 PE=1 SV=3	2863312	Immunoglobulin lambda variable 1-44 OS=Homo sapiens OX=9606 GN=IGLV1-44 PE=1 SV=2
Immunoglobulin heavy variable 1-46 OS=Homo sapiens OX=9606 GN=IGHV1-46 PE=1 SV=2	1520765	Prelamin-A/C OS=Homo sapiens OX=9606 GN=LMNA PE=1 SV=1
C4b-binding protein beta chain OS=Homo sapiens OX=9606 GN=C4BPB PE=1 SV=1	1.35735e+06	Junction plakoglobin OS=Homo sapiens OX=9606 GN=JUP PE=1 SV=3
Albumin OS=Homo sapiens OX=9606 GN=ALB PE=1 SV=2	9.90121e+08	Polymeric immunoglobulin receptor OS=Homo sapiens OX=9606 GN=PIGR PE=1 SV=4			824326
Alpha-2-macroglobulin OS=Homo sapiens OX=9606 GN=A2M PE=1 SV=3	6.99402e+09	Leucine-rich alpha-2-glycoprotein OS=Homo sapiens OX=9606 GN=LRG1 PE=1 SV=2
Apolipoprotein A-I OS=Homo sapiens OX=9606 GN=APOA1 PE=1 SV=1	4.27926e+09	Insulin-like growth factor II OS=Homo sapiens OX=9606 GN=IGF2 PE=1 SV=1			1.63862e+06
Alpha-1-antitrypsin OS=Homo sapiens OX=9606 GN=SERPINA1 PE=1 SV=3	3.04158e+09	Immunoglobulin heavy variable 3-43 OS=Homo sapiens OX=9606 GN=IGHV3-43 PE=3 SV=1			892362
Haptoglobin OS=Homo sapiens OX=9606 GN=HP PE=1 SV=1	2.72447e+09	Multimerin-2 OS=Homo sapiens OX=9606 GN=MMRN2 PE=1 SV=2
Apolipoprotein B-100 OS=Homo sapiens OX=9606 GN=APOB PE=1 SV=3	2.15472e+09	Peptidyl-prolyl cis-trans isomerase A OS=Homo sapiens OX=9606 GN=PPIA PE=1 SV=2			1.02132e+06
Hemopexin OS=Homo sapiens OX=9606 GN=HPX PE=1 SV=2	1.5732e+09	Protein S100-A8 OS=Homo sapiens OX=9606 GN=S100A8 PE=1 SV=1			429973
Vitamin D-binding protein OS=Homo sapiens OX=9606 GN=GC PE=1 SV=2	1.22941e+09	Macrophage colony-stimulating factor 1 receptor OS=Homo sapiens OX=9606 GN=CSF1R PE=1 SV=2
Complement C4-B OS=Homo sapiens OX=9606 GN=C4B PE=1 SV=2	1.20058e+09	Histone H1.3 OS=Homo sapiens OX=9606 GN=H1-3 PE=1 SV=2			8.03326e+06
Immunoglobulin heavy constant gamma 2 OS=Homo sapiens OX=9606 GN=IGHG2 PE=1 SV=3	1.09008e+09	Immunoglobulin heavy variable 1-2 OS=Homo sapiens OX=9606 GN=IGHV1-2 PE=1 SV=2			2.5189e+06
Ceruloplasmin OS=Homo sapiens OX=9606 GN=CP PE=1 SV=2	1.00911e+09	Ubiquitin-ribosomal protein eL40 fusion protein OS=Homo sapiens OX=9606 GN=UBA52 PE=1 SV=2
Plasminogen OS=Homo sapiens OX=9606 GN=PLG PE=1 SV=2	8.72107e+08	Insulin-like growth factor-binding protein 6 OS=Homo sapiens OX=9606 GN=IGFBP6 PE=1 SV=1
Inter-alpha-trypsin inhibitor heavy chain H2 OS=Homo sapiens OX=9606 GN=ITIH2 PE=1 SV=2	6.76438e+08	Complement factor D OS=Homo sapiens OX=9606 GN=CFD PE=1 SV=5			4.39483e+06
C-Jun-amino-terminal kinase-interacting protein 2 OS=Homo sapiens OX=9606 GN=MAPK8IP2 PE=1 SV=2	6.29426e+08	Aminopeptidase N OS=Homo sapiens OX=9606 GN=ANPEP PE=1 SV=4			338997
Heparin cofactor 2 OS=Homo sapiens OX=9606 GN=SERPIND1 PE=1 SV=3	5.77073e+08	Immunoglobulin lambda variable 7-46 OS=Homo sapiens OX=9606 GN=IGLV7-46 PE=3 SV=4
Antithrombin-III OS=Homo sapiens OX=9606 GN=SERPINC1 PE=1 SV=1	5.75611e+08	Tropomyosin alpha-3 chain OS=Homo sapiens OX=9606 GN=TPM3 PE=1 SV=2
Inter-alpha-trypsin inhibitor heavy chain H4 OS=Homo sapiens OX=9606 GN=ITIH4 PE=1 SV=4	5.43433e+08	Immunoglobulin lambda variable 4-3 OS=Homo sapiens OX=9606 GN=IGLV4-3 PE=3 SV=1
Complement factor H OS=Homo sapiens OX=9606 GN=CFH PE=1 SV=4	5.42814e+08	Complement C1q subcomponent subunit A OS=Homo sapiens OX=9606 GN=C1QA PE=1 SV=2			903768
Fibronectin OS=Homo sapiens OX=9606 GN=FN1 PE=1 SV=5	4.84779e+08	Coiled-coil domain-containing protein 136 OS=Homo sapiens OX=9606 GN=CCDC136 PE=1 SV=3
Vitronectin OS=Homo sapiens OX=9606 GN=VTN PE=1 SV=1	4.72608e+08	Endoplasmin OS=Homo sapiens OX=9606 GN=HSP90B1 PE=1 SV=1
Immunoglobulin heavy constant mu OS=Homo sapiens OX=9606 GN=IGHM PE=1 SV=5	4.57839e+08	Neural cell adhesion molecule 1 OS=Homo sapiens OX=9606 GN=NCAM1 PE=1 SV=3
Inter-alpha-trypsin inhibitor heavy chain H1 OS=Homo sapiens OX=9606 GN=ITIH1 PE=1 SV=3	4.37687e+08	ATP-dependent RNA helicase A OS=Homo sapiens OX=9606 GN=DHX9 PE=1 SV=4
Plasma protease C1 inhibitor OS=Homo sapiens OX=9606 GN=SERPING1 PE=1 SV=2	4.35354e+08	Immunoglobulin lambda variable 3-19 OS=Homo sapiens OX=9606 GN=IGLV3-19 PE=1 SV=2
Immunoglobulin heavy constant gamma 3 OS=Homo sapiens OX=9606 GN=IGHG3 PE=1 SV=3	4.02984e+08	Catalase OS=Homo sapiens OX=9606 GN=CAT PE=1 SV=3
Immunoglobulin lambda-like polypeptide 5 OS=Homo sapiens OX=9606 GN=IGLL5 PE=1 SV=2	3.97943e+08	Peroxiredoxin-2 OS=Homo sapiens OX=9606 GN=PRDX2 PE=1 SV=5
Immunoglobulin kappa light chain OS=Homo sapiens OX=9606 PE=1 SV=1	3.92865e+08	Immunoglobulin mu heavy chain OS=Homo sapiens OX=9606 PE=1 SV=2			1.40456e+06
Complement factor B OS=Homo sapiens OX=9606 GN=CFB PE=1 SV=2	3.81566e+08	Endothelial protein C receptor OS=Homo sapiens OX=9606 GN=PROCR PE=1 SV=1
Immunoglobulin kappa variable 2D-30 OS=Homo sapiens OX=9606 GN=IGKV2D-30 PE=3 SV=1	3.70705e+08	FYVE, RhoGEF and PH domain-containing protein 1 OS=Homo sapiens OX=9606 GN=FGD1 PE=1 SV=2
Alpha-1B-glycoprotein OS=Homo sapiens OX=9606 GN=A1BG PE=1 SV=4	3.29542e+08	Nucleoside diphosphate kinase 3 OS=Homo sapiens OX=9606 GN=NME3 PE=1 SV=2
Prothrombin OS=Homo sapiens OX=9606 GN=F2 PE=1 SV=2	3.11947e+08	Nucleoside diphosphate kinase A OS=Homo sapiens OX=9606 GN=NME1 PE=1 SV=1			2.27731e+06
Apolipoprotein E OS=Homo sapiens OX=9606 GN=APOE PE=1 SV=1	307939565	Immunoglobulin heavy variable 3-49 OS=Homo sapiens OX=9606 GN=IGHV3-49 PE=3 SV=1			3.19361e+06
Immunoglobulin kappa variable 3-20 OS=Homo sapiens OX=9606 GN=IGKV3-20 PE=1 SV=2	2.84814e+08	Vimentin OS=Homo sapiens OX=9606 GN=VIM PE=1 SV=4
Probable non-functional immunoglobulin kappa variable 3-7 OS=Homo sapiens OX=9606 GN=IGKV3-7 PE=1 SV=1	2.49959e+08	Elongation factor 1-alpha 2 OS=Homo sapiens OX=9606 GN=EEF1A2 PE=1 SV=1
Immunoglobulin heavy variable 4-34 OS=Homo sapiens OX=9606 GN=IGHV4-34 PE=1 SV=2	248749496	Dopamine beta-hydroxylase OS=Homo sapiens OX=9606 GN=DBH PE=1 SV=3
Afamin OS=Homo sapiens OX=9606 GN=AFM PE=1 SV=1	2.20653e+08	Thioredoxin OS=Homo sapiens OX=9606 GN=TXN PE=1 SV=3
Complement C5 OS=Homo sapiens OX=9606 GN=C5 PE=1 SV=4	2.02509e+08	Adiponectin OS=Homo sapiens OX=9606 GN=ADIPOQ PE=1 SV=1			1.11431e+06
Alpha-1-antichymotrypsin OS=Homo sapiens OX=9606 GN=SERPINA3 PE=1 SV=2	1.97963e+08	Keratin, type II cytoskeletal 79 OS=Homo sapiens OX=9606 GN=KRT79 PE=1 SV=2			7.96706e+06
Immunoglobulin kappa variable 3D-11 OS=Homo sapiens OX=9606 GN=IGKV3D-11 PE=3 SV=6	1.92692e+08	Immunoglobulin heavy variable 1-3 OS=Homo sapiens OX=9606 GN=IGHV1-3 PE=3 SV=1
Alpha-2-HS-glycoprotein OS=Homo sapiens OX=9606 GN=AHSG PE=1 SV=2	1.91789e+08	Lymphatic vessel endothelial hyaluronic acid receptor 1 OS=Homo sapiens OX=9606 GN=LYVE1 PE=1 SV=2
Clusterin OS=Homo sapiens OX=9606 GN=CLU PE=1 SV=1	1.8985e+08	SPARC OS=Homo sapiens OX=9606 GN=SPARC PE=1 SV=1
Immunoglobulin heavy variable 3-7 OS=Homo sapiens OX=9606 GN=IGHV3-7 PE=1 SV=2	1.86764e+08	Apolipoprotein M OS=Homo sapiens OX=9606 GN=APOM PE=1 SV=2			9.93556e+06
C4b-binding protein alpha chain OS=Homo sapiens OX=9606 GN=C4BPA PE=1 SV=2	1.48197e+08	L-selectin OS=Homo sapiens OX=9606 GN=SELL PE=1 SV=2		825227	1.64188e+07
Gelsolin OS=Homo sapiens OX=9606 GN=GSN PE=1 SV=1	1.42111e+08	Immunoglobulin lambda variable 4-69 OS=Homo sapiens OX=9606 GN=IGLV4-69 PE=1 SV=1		4.99131e+06	4.86845e+07
Complement component C9 OS=Homo sapiens OX=9606 GN=C9 PE=1 SV=2	1.41391e+08	Plasma serine protease inhibitor OS=Homo sapiens OX=9606 GN=SERPINA5 PE=1 SV=3		1.14348e+06	6.61311e+06
Immunoglobulin kappa variable 4-1 OS=Homo sapiens OX=9606 GN=IGKV4-1 PE=1 SV=1	139222744	Prenylcysteine oxidase 1 OS=Homo sapiens OX=9606 GN=PCYOX1 PE=1 SV=3		523224	2.89245e+06
Histidine-rich glycoprotein OS=Homo sapiens OX=9606 GN=HRG PE=1 SV=1	1.25725e+08	Carbonic anhydrase 1 OS=Homo sapiens OX=9606 GN=CA1 PE=1 SV=2		383320	1.85123e+06
Protein AMBP OS=Homo sapiens OX=9606 GN=AMBP PE=1 SV=1	1.12378e+08	Immunoglobulin J chain OS=Homo sapiens OX=9606 GN=JCHAIN PE=1 SV=4		85661195	3.83387e+08
Complement C1s subcomponent OS=Homo sapiens OX=9606 GN=C1S PE=1 SV=1	1.10836e+08	Apolipoprotein C-IV OS=Homo sapiens OX=9606 GN=APOC4 PE=1 SV=1		717130	2.93383e+06
Immunoglobulin lambda variable 1-47 OS=Homo sapiens OX=9606 GN=IGLV1-47 PE=1 SV=2	1.10482e+08	Coagulation factor IX OS=Homo sapiens OX=9606 GN=F9 PE=1 SV=2		3.64787e+06	1.2904e+07
Kallistatin OS=Homo sapiens OX=9606 GN=SERPINA4 PE=1 SV=3	9.31858e+07	Serine protease 1 OS=Homo sapiens OX=9606 GN=PRSS1 PE=1 SV=1		1.7278e+07	5.7016e+07
Immunoglobulin heavy variable 4-28 OS=Homo sapiens OX=9606 GN=IGHV4-28 PE=3 SV=1	8.59593e+07	Immunoglobulin heavy variable 1-69 OS=Homo sapiens OX=9606 GN=IGHV1-69 PE=1 SV=2		4.27396e+06	1.40393e+07
Alpha-2-antiplasmin OS=Homo sapiens OX=9606 GN=SERPINF2 PE=1 SV=3	8.49339e+07	Mannan-binding lectin serine protease 1 OS=Homo sapiens OX=9606 GN=MASP1 PE=1 SV=3		616059	1.96406e+06
N-acetylmuramoyl-L-alanine amidase OS=Homo sapiens OX=9606 GN=PGLYRP2 PE=1 SV=1	84197737	Tetranectin OS=Homo sapiens OX=9606 GN=CLEC3B PE=1 SV=3		8388252	2.38569e+07
Plasma kallikrein OS=Homo sapiens OX=9606 GN=KLKB1 PE=1 SV=2	8.29001e+07	CD5 antigen-like OS=Homo sapiens OX=9606 GN=CD5L PE=1 SV=1		1.2075e+07	3.39683e+07
Probable non-functional immunoglobulin heavy variable 3-38-3 OS=Homo sapiens OX=9606 GN=IGHV3-38-3 PE=1 SV=1	79431360	Mannan-binding lectin serine protease 2 OS=Homo sapiens OX=9606 GN=MASP2 PE=1 SV=4		1.35065e+06	3.79304e+06
Immunoglobulin heavy constant gamma 4 OS=Homo sapiens OX=9606 GN=IGHG4 PE=1 SV=2	78375786	Transferrin receptor protein 1 OS=Homo sapiens OX=9606 GN=TFRC PE=1 SV=2		500328	1.26205e+06
Beta-2-glycoprotein 1 OS=Homo sapiens OX=9606 GN=APOH PE=1 SV=3	7.83647e+07	Coagulation factor XIII A chain OS=Homo sapiens OX=9606 GN=F13A1 PE=1 SV=5		5.59989e+06	1.40873e+07
Serum amyloid P-component OS=Homo sapiens OX=9606 GN=APCS PE=1 SV=2	77403896	Cartilage oligomeric matrix protein OS=Homo sapiens OX=9606 GN=COMP PE=1 SV=2		419720	1.0407e+06
Immunoglobulin alpha-2 heavy chain OS=Homo sapiens OX=9606 PE=1 SV=2	7.63765e+07	Immunoglobulin heavy variable 3-43D OS=Homo sapiens OX=9606 GN=IGHV3-43D PE=3 SV=1		3.13444e+06	7.69467e+06
Hemoglobin subunit beta OS=Homo sapiens OX=9606 GN=HBB PE=1 SV=2	74726997	Histone H2B type 2-F OS=Homo sapiens OX=9606 GN=H2BC18 PE=1 SV=3		5.40449e+06	1.30441e+07
Corticosteroid-binding globulin OS=Homo sapiens OX=9606 GN=SERPINA6 PE=1 SV=1	6.99644e+07	Complement factor H-related protein 2 OS=Homo sapiens OX=9606 GN=CFHR2 PE=1 SV=1		682469	1.61432e+06
Complement factor I OS=Homo sapiens OX=9606 GN=CFI PE=1 SV=2	6.99483e+07	Pigment epithelium-derived factor OS=Homo sapiens OX=9606 GN=SERPINF1 PE=1 SV=4		5.86382e+07	1.34653e+08
Angiotensinogen OS=Homo sapiens OX=9606 GN=AGT PE=1 SV=4	69560705	Hemoglobin subunit alpha OS=Homo sapiens OX=9606 GN=HBA1 PE=1 SV=2		1.07892e+08	2.45974e+08
Apolipoprotein L1 OS=Homo sapiens OX=9606 GN=APOL1 PE=1 SV=5	6.92339e+07	Apolipoprotein C-II OS=Homo sapiens OX=9606 GN=APOC2 PE=1 SV=1		1.75532e+06	3.82979e+06
Complement component C8 alpha chain OS=Homo sapiens OX=9606 GN=C8A PE=1 SV=2	6.87845e+07	Hepatocyte growth factor activator OS=Homo sapiens OX=9606 GN=HGFAC PE=1 SV=1		2.7165e+06	5.84672e+06
Immunoglobulin J chain OS=Homo sapiens OX=9606 GN=JCHAIN PE=1 SV=4	64851360	Ficolin-3 OS=Homo sapiens OX=9606 GN=FCN3 PE=1 SV=2		2.0201e+07	4.30419e+07
Platelet basic protein OS=Homo sapiens OX=9606 GN=PPBP PE=1 SV=3	61782781	Immunoglobulin lambda variable 3-10 OS=Homo sapiens OX=9606 GN=IGLV3-10 PE=3 SV=2		5614654	1.19619e+07
Apolipoprotein C-I OS=Homo sapiens OX=9606 GN=APOC1 PE=1 SV=1	58990758	Hemoglobin subunit beta OS=Homo sapiens OX=9606 GN=HBB PE=1 SV=2		9.72316e+07	1.92445e+08
Insulin-like growth factor-binding protein complex acid labile subunit OS=Homo sapiens OX=9606 GN=IGFALS PE=1 SV=1	5.62435e+07	Profilin-1 OS=Homo sapiens OX=9606 GN=PFN1 PE=1 SV=2		358029	687017
Complement component C6 OS=Homo sapiens OX=9606 GN=C6 PE=1 SV=3	5.28759e+07	Carboxypeptidase N catalytic chain OS=Homo sapiens OX=9606 GN=CPN1 PE=1 SV=1		8.39921e+06	1.609e+07
Complement component C8 beta chain OS=Homo sapiens OX=9606 GN=C8B PE=1 SV=4	52766546	Beta-2-glycoprotein 1 OS=Homo sapiens OX=9606 GN=APOH PE=1 SV=3		1.78228e+08	3.38169e+08
Pregnancy zone protein OS=Homo sapiens OX=9606 GN=PZP PE=1 SV=4	5.24753e+07	Vitamin K-dependent protein Z OS=Homo sapiens OX=9606 GN=PROZ PE=1 SV=2		1.69596e+06	3.11052e+06
Hemoglobin subunit alpha OS=Homo sapiens OX=9606 GN=HBA1 PE=1 SV=2	5.21045e+07	Biotinidase OS=Homo sapiens OX=9606 GN=BTD PE=1 SV=2		8.31133e+06	1.49178e+07
Transthyretin OS=Homo sapiens OX=9606 GN=TTR PE=1 SV=1	4.80836e+07	Low affinity immunoglobulin gamma Fc region receptor III-A OS=Homo sapiens OX=9606 GN=FCGR3A PE=1 SV=2		1.69481e+06	2.9271e+06
Coagulation factor XII OS=Homo sapiens OX=9606 GN=F12 PE=1 SV=3	45521615	Immunoglobulin lambda variable 4-60 OS=Homo sapiens OX=9606 GN=IGLV4-60 PE=3 SV=1		893140	1.51773e+06
Alpha-1-acid glycoprotein 1 OS=Homo sapiens OX=9606 GN=ORM1 PE=1 SV=2	4.39326e+07	Histidine-rich glycoprotein OS=Homo sapiens OX=9606 GN=HRG PE=1 SV=1		2.08231e+08	3.29626e+08
Lumican OS=Homo sapiens OX=9606 GN=LUM PE=1 SV=2	4.31254e+07	Adipocyte plasma membrane-associated protein OS=Homo sapiens OX=9606 GN=APMAP PE=1 SV=2		1.73876e+06	2.72404e+06
Apolipoprotein A-IV OS=Homo sapiens OX=9606 GN=APOA4 PE=1 SV=4	4.17503e+07	Complement C1q subcomponent subunit C OS=Homo sapiens OX=9606 GN=C1QC PE=1 SV=3		17482827	2.73569e+07
Complement C1q subcomponent subunit C OS=Homo sapiens OX=9606 GN=C1QC PE=1 SV=3	3.992e+07	Cholinesterase OS=Homo sapiens OX=9606 GN=BCHE PE=1 SV=1		8.24594e+06	1.28098e+07
Immunoglobulin lambda variable 3-27 OS=Homo sapiens OX=9606 GN=IGLV3-27 PE=1 SV=2	38313508	Coagulation factor XI OS=Homo sapiens OX=9606 GN=F11 PE=1 SV=1		1.59372e+06	2.47484e+06
Immunoglobulin lambda variable 5-39 OS=Homo sapiens OX=9606 GN=IGLV5-39 PE=3 SV=1	37182744	Coagulation factor V OS=Homo sapiens OX=9606 GN=F5 PE=1 SV=4		4.07617e+06	6.27949e+06
Keratin, type II cytoskeletal 1 OS=Homo sapiens OX=9606 GN=KRT1 PE=1 SV=6	3.45476e+07	Immunoglobulin lambda variable 5-39 OS=Homo sapiens OX=9606 GN=IGLV5-39 PE=3 SV=1		1.53877e+06	2.35066e+06
Complement C2 OS=Homo sapiens OX=9606 GN=C2 PE=1 SV=2	32505703	Antithrombin-III OS=Homo sapiens OX=9606 GN=SERPINC1 PE=1 SV=1		3.00559e+08	4.46693e+08
Immunoglobulin lambda variable 1-51 OS=Homo sapiens OX=9606 GN=IGLV1-51 PE=1 SV=2	3.2076e+07	EGF-containing fibulin-like extracellular matrix protein 1 OS=Homo sapiens OX=9606 GN=EFEMP1 PE=1 SV=2		1.04882e+06	1.52429e+06
Thrombospondin-1 OS=Homo sapiens OX=9606 GN=THBS1 PE=1 SV=2	3.15629e+07	Small ribosomal subunit protein uS3 OS=Homo sapiens OX=9606 GN=RPS3 PE=1 SV=2		145751	211693
Immunoglobulin lambda variable 2-11 OS=Homo sapiens OX=9606 GN=IGLV2-11 PE=1 SV=2	3.05203e+07	Peptidase inhibitor 16 OS=Homo sapiens OX=9606 GN=PI16 PE=1 SV=1		571079	825060
Ficolin-3 OS=Homo sapiens OX=9606 GN=FCN3 PE=1 SV=2	30080801	Immunoglobulin lambda variable 9-49 OS=Homo sapiens OX=9606 GN=IGLV9-49 PE=1 SV=1		1.63766e+07	2.35073e+07
Immunoglobulin heavy variable 3-15 OS=Homo sapiens OX=9606 GN=IGHV3-15 PE=3 SV=1	29378982	Zinc finger protein 350 OS=Homo sapiens OX=9606 GN=ZNF350 PE=1 SV=3		4.77429e+09	6.83425e+09
Serine/threonine-protein kinase/endoribonuclease IRE1 OS=Homo sapiens OX=9606 GN=ERN1 PE=1 SV=2	27715185	Immunoglobulin alpha-2 heavy chain OS=Homo sapiens OX=9606 PE=1 SV=2		2.10109e+08	2.96488e+08
Pigment epithelium-derived factor OS=Homo sapiens OX=9606 GN=SERPINF1 PE=1 SV=4	26806131	Immunoglobulin heavy constant gamma 4 OS=Homo sapiens OX=9606 GN=IGHG4 PE=1 SV=2		2.47212e+08	3.48629e+08
Carboxypeptidase N subunit 2 OS=Homo sapiens OX=9606 GN=CPN2 PE=1 SV=3	2.49011e+07	Inter-alpha-trypsin inhibitor heavy chain H4 OS=Homo sapiens OX=9606 GN=ITIH4 PE=1 SV=4		3.05195e+08	4.30048e+08
Immunoglobulin kappa joining 1 OS=Homo sapiens OX=9606 GN=IGKJ1 PE=4 SV=2	24706082	Immunoglobulin lambda variable 2-23 OS=Homo sapiens OX=9606 GN=IGLV2-23 PE=1 SV=2		375698	518311
Immunoglobulin heavy variable 5-10-1 OS=Homo sapiens OX=9606 GN=IGHV5-10-1 PE=3 SV=1	2.43509e+07	Thyroxine-binding globulin OS=Homo sapiens OX=9606 GN=SERPINA7 PE=1 SV=2		4.66804e+07	6.31365e+07
Haptoglobin-related protein OS=Homo sapiens OX=9606 GN=HPR PE=2 SV=2	22575734	Immunoglobulin lambda variable 6-57 OS=Homo sapiens OX=9606 GN=IGLV6-57 PE=1 SV=2		924866	1.24566e+06
Hyaluronan-binding protein 2 OS=Homo sapiens OX=9606 GN=HABP2 PE=1 SV=1	2.11295e+07	Cystatin-C OS=Homo sapiens OX=9606 GN=CST3 PE=1 SV=1		1.86097e+06	2.49822e+06
Tetranectin OS=Homo sapiens OX=9606 GN=CLEC3B PE=1 SV=3	20795889	Immunoglobulin heavy variable 4-4 OS=Homo sapiens OX=9606 GN=IGHV4-4 PE=3 SV=2		4.38878e+06	5.82938e+06
Inter-alpha-trypsin inhibitor heavy chain H3 OS=Homo sapiens OX=9606 GN=ITIH3 PE=1 SV=2	1.94266e+07	Plasma protease C1 inhibitor OS=Homo sapiens OX=9606 GN=SERPING1 PE=1 SV=2		4.88626e+08	6.45176e+08
Mannose-binding protein C OS=Homo sapiens OX=9606 GN=MBL2 PE=1 SV=2	19276971	Tubulin beta chain OS=Homo sapiens OX=9606 GN=TUBB PE=1 SV=2		609176	802341
Immunoglobulin heavy variable 3-64D OS=Homo sapiens OX=9606 GN=IGHV3-64D PE=3 SV=1	18679115	Immunoglobulin lambda variable 3-25 OS=Homo sapiens OX=9606 GN=IGLV3-25 PE=1 SV=2		2.04778e+07	2.69547e+07
Phosphatidylinositol-glycan-specific phospholipase D OS=Homo sapiens OX=9606 GN=GPLD1 PE=1 SV=3	1.86053e+07	InaD-like protein OS=Homo sapiens OX=9606 GN=PATJ PE=1 SV=3		17818084	2.30075e+07
Apolipoprotein A-II OS=Homo sapiens OX=9606 GN=APOA2 PE=1 SV=1	18545121	Prothrombin OS=Homo sapiens OX=9606 GN=F2 PE=1 SV=2		2.94499e+08	3.71031e+08
Extracellular matrix protein 1 OS=Homo sapiens OX=9606 GN=ECM1 PE=1 SV=2	1.73687e+07	Alpha-1-acid glycoprotein 2 OS=Homo sapiens OX=9606 GN=ORM2 PE=1 SV=2		7046757	8.86415e+06
CD5 antigen-like OS=Homo sapiens OX=9606 GN=CD5L PE=1 SV=1	1.7347e+07	Alpha-2-antiplasmin OS=Homo sapiens OX=9606 GN=SERPINF2 PE=1 SV=3		9.67717e+07	1.21701e+08
Carboxypeptidase N catalytic chain OS=Homo sapiens OX=9606 GN=CPN1 PE=1 SV=1	17223195	Selenoprotein P OS=Homo sapiens OX=9606 GN=SELENOP PE=1 SV=3		9.58295e+06	1.20139e+07
Complement C1r subcomponent OS=Homo sapiens OX=9606 GN=C1R PE=1 SV=2	1.56321e+07	Retinol-binding protein 4 OS=Homo sapiens OX=9606 GN=RBP4 PE=1 SV=3		2.58248e+07	3.23364e+07
Glutathione peroxidase 3 OS=Homo sapiens OX=9606 GN=GPX3 PE=1 SV=2	1.52467e+07	Protein S100-A6 OS=Homo sapiens OX=9606 GN=S100A6 PE=1 SV=1		318791	392169
Complement component C8 gamma chain OS=Homo sapiens OX=9606 GN=C8G PE=1 SV=3	1.51392e+07	Alpha-1B-glycoprotein OS=Homo sapiens OX=9606 GN=A1BG PE=1 SV=4		4.41307e+08	5.41785e+08
Immunoglobulin lambda variable 3-10 OS=Homo sapiens OX=9606 GN=IGLV3-10 PE=3 SV=2	15137828	Keratin, type I cytoskeletal 18 OS=Homo sapiens OX=9606 GN=KRT18 PE=1 SV=2		3.20553e+06	3.90921e+06
Platelet factor 4 OS=Homo sapiens OX=9606 GN=PF4 PE=1 SV=2	1.49359e+07	Fetuin-B OS=Homo sapiens OX=9606 GN=FETUB PE=1 SV=2		4.96072e+06	6.0485e+06
Retinol-binding protein 4 OS=Homo sapiens OX=9606 GN=RBP4 PE=1 SV=3	1.48666e+07	Histone H2A type 2-C OS=Homo sapiens OX=9606 GN=H2AC20 PE=1 SV=4		6.25207e+06	7.57822e+06
Immunoglobulin kappa variable 3D-20 OS=Homo sapiens OX=9606 GN=IGKV3D-20 PE=3 SV=1	14829381	Immunoglobulin heavy variable 3-72 OS=Homo sapiens OX=9606 GN=IGHV3-72 PE=3 SV=1		3.687e+06	4.46781e+06
Keratin, type I cytoskeletal 10 OS=Homo sapiens OX=9606 GN=KRT10 PE=1 SV=6	1.46802e+07	Platelet factor 4 OS=Homo sapiens OX=9606 GN=PF4 PE=1 SV=2		4712780	5.66333e+06
Immunoglobulin delta heavy chain OS=Homo sapiens OX=9606 PE=1 SV=1	1.39551e+07	N-acetylmuramoyl-L-alanine amidase OS=Homo sapiens OX=9606 GN=PGLYRP2 PE=1 SV=1		6.81989e+07	8.123e+07
Immunoglobulin lambda variable 3-21 OS=Homo sapiens OX=9606 GN=IGLV3-21 PE=1 SV=2	1.38118e+07	Myelin basic protein OS=Homo sapiens OX=9606 GN=MBP PE=1 SV=3		1228651	1.43886e+06
Immunoglobulin kappa variable 3D-15 OS=Homo sapiens OX=9606 GN=IGKV3D-15 PE=3 SV=6	1.32961e+07	Mannosyl-oligosaccharide 1,2-alpha-mannosidase IA OS=Homo sapiens OX=9606 GN=MAN1A1 PE=1 SV=3		14223153	1.65169e+07
Apolipoprotein(a) OS=Homo sapiens OX=9606 GN=LPA PE=1 SV=2	1.24657e+07	Ceruloplasmin OS=Homo sapiens OX=9606 GN=CP PE=1 SV=2		1.2023e+09	1.39421e+09
Probable non-functional immunoglobulin kappa variable 6D-41 OS=Homo sapiens OX=9606 GN=IGKV6D-41 PE=1 SV=1	1.20126e+07	Phosphatidylinositol-glycan-specific phospholipase D OS=Homo sapiens OX=9606 GN=GPLD1 PE=1 SV=3		16305057	1.88981e+07
Immunoglobulin lambda constant 2 OS=Homo sapiens OX=9606 GN=IGLC2 PE=1 SV=1	1.10521e+07	Actin, cytoplasmic 1 OS=Homo sapiens OX=9606 GN=ACTB PE=1 SV=1		6.59234e+06	7.55946e+06
Vitamin K-dependent protein Z OS=Homo sapiens OX=9606 GN=PROZ PE=1 SV=2	1.10036e+07	Serotransferrin OS=Homo sapiens OX=9606 GN=TF PE=1 SV=4		9.15802e+09	1.04998e+10
Immunoglobulin kappa variable 1-27 OS=Homo sapiens OX=9606 GN=IGKV1-27 PE=3 SV=1	10710295	Complement C2 OS=Homo sapiens OX=9606 GN=C2 PE=1 SV=2		3.41683e+07	3.89376e+07
Fibulin-1 OS=Homo sapiens OX=9606 GN=FBLN1 PE=1 SV=4	1.05774e+07	Actin, alpha skeletal muscle OS=Homo sapiens OX=9606 GN=ACTA1 PE=1 SV=1		4.28457e+06	4.80056e+06
Coagulation factor XI OS=Homo sapiens OX=9606 GN=F11 PE=1 SV=1	9.34697e+06	Coagulation factor XIII B chain OS=Homo sapiens OX=9606 GN=F13B PE=1 SV=3		6.36015e+06	7.01885e+06
Keratin, type I cytoskeletal 9 OS=Homo sapiens OX=9606 GN=KRT9 PE=1 SV=3	9.24136e+06	Gamma-glutamyl hydrolase OS=Homo sapiens OX=9606 GN=GGH PE=1 SV=2		333072	367358
Fetuin-B OS=Homo sapiens OX=9606 GN=FETUB PE=1 SV=2	9.04613e+06	Albumin OS=Homo sapiens OX=9606 GN=ALB PE=1 SV=2		8.7411e+08	1.9157e+10
Immunoglobulin heavy variable 2-70D OS=Homo sapiens OX=9606 GN=IGHV2-70D PE=3 SV=1	8723498	Hemopexin OS=Homo sapiens OX=9606 GN=HPX PE=1 SV=2		2.78655e+09	3.05648e+09
Cholinesterase OS=Homo sapiens OX=9606 GN=BCHE PE=1 SV=1	8.62475e+06	Immunoglobulin lambda variable 8-61 OS=Homo sapiens OX=9606 GN=IGLV8-61 PE=3 SV=7		67359682	7.26744e+07
Coagulation factor X OS=Homo sapiens OX=9606 GN=F10 PE=1 SV=2	8.26472e+06	Coagulation factor XII OS=Homo sapiens OX=9606 GN=F12 PE=1 SV=3		4.73732e+07	5.1093e+07
Coagulation factor VII OS=Homo sapiens OX=9606 GN=F7 PE=1 SV=1	8.03396e+06	Zinc-alpha-2-glycoprotein OS=Homo sapiens OX=9606 GN=AZGP1 PE=1 SV=2		1.18236e+07	1.27446e+07
Probable non-functional immunoglobulin heavy variable 3-38 OS=Homo sapiens OX=9606 GN=IGHV3-38 PE=1 SV=1	7.39639e+06	Vitamin D-binding protein OS=Homo sapiens OX=9606 GN=GC PE=1 SV=2		1.41762e+09	1.51488e+09
Coagulation factor V OS=Homo sapiens OX=9606 GN=F5 PE=1 SV=4	7.24508e+06	Apolipoprotein C-I OS=Homo sapiens OX=9606 GN=APOC1 PE=1 SV=1		27485520	2.90551e+07
Attractin OS=Homo sapiens OX=9606 GN=ATRN PE=1 SV=2	6.51216e+06	Carboxypeptidase B2 OS=Homo sapiens OX=9606 GN=CPB2 PE=1 SV=2		2.83421e+07	2.99372e+07
Immunoglobulin lambda variable 2-18 OS=Homo sapiens OX=9606 GN=IGLV2-18 PE=3 SV=2	5.97625e+06	Heat shock protein HSP 90-alpha OS=Homo sapiens OX=9606 GN=HSP90AA1 PE=1 SV=5		223471	235628
Insulin-like growth factor-binding protein 3 OS=Homo sapiens OX=9606 GN=IGFBP3 PE=1 SV=2	5.35302e+06	Hyaluronan-binding protein 2 OS=Homo sapiens OX=9606 GN=HABP2 PE=1 SV=1		1.37184e+07	1.43863e+07
Coagulation factor IX OS=Homo sapiens OX=9606 GN=F9 PE=1 SV=2	5.25526e+06	Apolipoprotein B-100 OS=Homo sapiens OX=9606 GN=APOB PE=1 SV=3		3.1437e+09	3.2828e+09
Immunoglobulin kappa variable 1-6 OS=Homo sapiens OX=9606 GN=IGKV1-6 PE=3 SV=1	4907965	Afamin OS=Homo sapiens OX=9606 GN=AFM PE=1 SV=1		3.20941e+08	3.33378e+08
Plasma serine protease inhibitor OS=Homo sapiens OX=9606 GN=SERPINA5 PE=1 SV=3	4.85343e+06	Protein AMBP OS=Homo sapiens OX=9606 GN=AMBP PE=1 SV=1		2.68518e+08	2.7875e+08
Adiponectin OS=Homo sapiens OX=9606 GN=ADIPOQ PE=1 SV=1	4.61717e+06	Neuropilin-1 OS=Homo sapiens OX=9606 GN=NRP1 PE=1 SV=3		411091	426204
Immunoglobulin heavy variable 3-64 OS=Homo sapiens OX=9606 GN=IGHV3-64 PE=3 SV=1	4462909	Alpha-2-HS-glycoprotein OS=Homo sapiens OX=9606 GN=AHSG PE=1 SV=2		4.64243e+08	4.7975e+08
Immunoglobulin heavy variable 1-18 OS=Homo sapiens OX=9606 GN=IGHV1-18 PE=3 SV=1	4.24283e+06	Heterogeneous nuclear ribonucleoproteins A2/B1 OS=Homo sapiens OX=9606 GN=HNRNPA2B1 PE=1 SV=2		1.50267e+06	1.54974e+06
Galectin-3-binding protein OS=Homo sapiens OX=9606 GN=LGALS3BP PE=1 SV=1	4.15141e+06	Inhibin beta C chain OS=Homo sapiens OX=9606 GN=INHBC PE=2 SV=1		204978	211083
Apolipoprotein M OS=Homo sapiens OX=9606 GN=APOM PE=1 SV=2	4.14915e+06	Pyruvate kinase PKM OS=Homo sapiens OX=9606 GN=PKM PE=1 SV=4		733068	754082
Immunoglobulin lambda variable 3-22 OS=Homo sapiens OX=9606 GN=IGLV3-22 PE=3 SV=1	3852662	Histone H4 OS=Homo sapiens OX=9606 GN=H4C1 PE=1 SV=2		1.66817e+06	1.70569e+06
Complement factor H-related protein 1 OS=Homo sapiens OX=9606 GN=CFHR1 PE=1 SV=2	3.85084e+06	Immunoglobulin lambda constant 2 OS=Homo sapiens OX=9606 GN=IGLC2 PE=1 SV=1		1.59898e+09	1.63263e+09
Immunoglobulin heavy variable 3-43D OS=Homo sapiens OX=9606 GN=IGHV3-43D PE=3 SV=1	3739719	Immunoglobulin heavy variable 5-10-1 OS=Homo sapiens OX=9606 GN=IGHV5-10-1 PE=3 SV=1		5.20285e+06	5.23071e+06
Protein Z-dependent protease inhibitor OS=Homo sapiens OX=9606 GN=SERPINA10 PE=1 SV=1	3.73641e+06	Platelet glycoprotein Ib alpha chain OS=Homo sapiens OX=9606 GN=GP1BA PE=1 SV=2		1.41517e+06	1.4065e+06
Properdin OS=Homo sapiens OX=9606 GN=CFP PE=1 SV=2	3.67537e+06	Kininogen-1 OS=Homo sapiens OX=9606 GN=KNG1 PE=1 SV=2		7.17823e+08	7.05401e+08
Hepatocyte growth factor-like protein OS=Homo sapiens OX=9606 GN=MST1 PE=1 SV=2	3.64907e+06	Complement component C7 OS=Homo sapiens OX=9606 GN=C7 PE=1 SV=2		8.73661e+07	8.54009e+07
Immunoglobulin lambda variable 8-61 OS=Homo sapiens OX=9606 GN=IGLV8-61 PE=3 SV=7	3.61447e+06	Immunoglobulin heavy variable 2-70 OS=Homo sapiens OX=9606 GN=IGHV2-70 PE=1 SV=2		4.66103e+06	4.5534e+06
Transforming growth factor-beta-induced protein ig-h3 OS=Homo sapiens OX=9606 GN=TGFBI PE=1 SV=1	3.45175e+06	Proteoglycan 4 OS=Homo sapiens OX=9606 GN=PRG4 PE=1 SV=3		4.62609e+06	4.47943e+06
Interleukin-1 receptor accessory protein OS=Homo sapiens OX=9606 GN=IL1RAP PE=1 SV=2	3.42482e+06	Serum paraoxonase/arylesterase 1 OS=Homo sapiens OX=9606 GN=PON1 PE=1 SV=3		1.03246e+08	9.82701e+07
Immunoglobulin heavy variable 1-2 OS=Homo sapiens OX=9606 GN=IGHV1-2 PE=1 SV=2	3323665	Apolipoprotein A-IV OS=Homo sapiens OX=9606 GN=APOA4 PE=1 SV=4		1.03976e+08	9.85188e+07
Immunoglobulin heavy variable 3-72 OS=Homo sapiens OX=9606 GN=IGHV3-72 PE=3 SV=1	3.3088e+06	Alpha-1-antichymotrypsin OS=Homo sapiens OX=9606 GN=SERPINA3 PE=1 SV=2		6.97763e+08	6.56707e+08
Coagulation factor XIII B chain OS=Homo sapiens OX=9606 GN=F13B PE=1 SV=3	3.30322e+06	Keratin, type II cuticular Hb4 OS=Homo sapiens OX=9606 GN=KRT84 PE=2 SV=2		1.0539e+06	989322
Apolipoprotein C-III OS=Homo sapiens OX=9606 GN=APOC3 PE=1 SV=1	3.24917e+06	Coagulation factor VII OS=Homo sapiens OX=9606 GN=F7 PE=1 SV=1		441433	410389
Dopamine beta-hydroxylase OS=Homo sapiens OX=9606 GN=DBH PE=1 SV=3	3.21173e+06	Vitamin K-dependent protein S OS=Homo sapiens OX=9606 GN=PROS1 PE=1 SV=1		58346035	5.41815e+07
Complement C1q subcomponent subunit A OS=Homo sapiens OX=9606 GN=C1QA PE=1 SV=2	3067709	Complement C1s subcomponent OS=Homo sapiens OX=9606 GN=C1S PE=1 SV=1		1.04758e+08	9.72438e+07
Keratin, type II cytoskeletal 2 epidermal OS=Homo sapiens OX=9606 GN=KRT2 PE=1 SV=2	2.90814e+06	Gelsolin OS=Homo sapiens OX=9606 GN=GSN PE=1 SV=1		2.4957e+08	2.3114e+08
Phospholipid transfer protein OS=Homo sapiens OX=9606 GN=PLTP PE=1 SV=1	2.90719e+06	Inter-alpha-trypsin inhibitor heavy chain H3 OS=Homo sapiens OX=9606 GN=ITIH3 PE=1 SV=2		4.17862e+07	3.85316e+07
Immunoglobulin heavy variable 3-43 OS=Homo sapiens OX=9606 GN=IGHV3-43 PE=3 SV=1	2.76228e+06	Immunoglobulin kappa variable 2-29 OS=Homo sapiens OX=9606 GN=IGKV2-29 PE=3 SV=2		11324934	1.04396e+07
Prenylcysteine oxidase 1 OS=Homo sapiens OX=9606 GN=PCYOX1 PE=1 SV=3	2.55352e+06	Complement C3 OS=Homo sapiens OX=9606 GN=C3 PE=1 SV=2		8.6671e+09	7.91487e+09
Immunoglobulin lambda variable 7-46 OS=Homo sapiens OX=9606 GN=IGLV7-46 PE=3 SV=4	2518628	Complement factor H OS=Homo sapiens OX=9606 GN=CFH PE=1 SV=4		6.83007e+08	6.22943e+08
Complement C1q subcomponent subunit B OS=Homo sapiens OX=9606 GN=C1QB PE=1 SV=3	2507128	Immunoglobulin heavy constant mu OS=Homo sapiens OX=9606 GN=IGHM PE=1 SV=5		3.18399e+08	2.89301e+08
EGF-containing fibulin-like extracellular matrix protein 1 OS=Homo sapiens OX=9606 GN=EFEMP1 PE=1 SV=2	2.45313e+06	Apolipoprotein L1 OS=Homo sapiens OX=9606 GN=APOL1 PE=1 SV=5		7.86734e+07	7.13955e+07
IgGFc-binding protein OS=Homo sapiens OX=9606 GN=FCGBP PE=1 SV=3	2.38806e+06	Sulfhydryl oxidase 1 OS=Homo sapiens OX=9606 GN=QSOX1 PE=1 SV=3		5.34383e+06	4.83064e+06
Coagulation factor XIII A chain OS=Homo sapiens OX=9606 GN=F13A1 PE=1 SV=5	2.37895e+06	Plasma kallikrein OS=Homo sapiens OX=9606 GN=KLKB1 PE=1 SV=2		1.2414e+08	1.12e+08
Immunoglobulin heavy variable 3-73 OS=Homo sapiens OX=9606 GN=IGHV3-73 PE=3 SV=1	2.25586e+06	Beta-Ala-His dipeptidase OS=Homo sapiens OX=9606 GN=CNDP1 PE=1 SV=5		3.81101e+06	3.43103e+06
Beta-Ala-His dipeptidase OS=Homo sapiens OX=9606 GN=CNDP1 PE=1 SV=5	2.17041e+06	Insulin-like growth factor-binding protein 3 OS=Homo sapiens OX=9606 GN=IGFBP3 PE=1 SV=2		4.02177e+06	3.61646e+06
Hepatocyte growth factor activator OS=Homo sapiens OX=9606 GN=HGFAC PE=1 SV=1	2.14608e+06	Integrin beta-1 OS=Homo sapiens OX=9606 GN=ITGB1 PE=1 SV=2		313420	280776
Selenoprotein P OS=Homo sapiens OX=9606 GN=SELENOP PE=1 SV=3	2.10852e+06	Apolipoprotein E OS=Homo sapiens OX=9606 GN=APOE PE=1 SV=1		2.6375e+08	2.35997e+08
Immunoglobulin kappa variable 1-17 OS=Homo sapiens OX=9606 GN=IGKV1-17 PE=1 SV=2	2.04204e+06	Angiotensinogen OS=Homo sapiens OX=9606 GN=AGT PE=1 SV=4		1.45709e+08	1.29789e+08
Immunoglobulin heavy variable 1-24 OS=Homo sapiens OX=9606 GN=IGHV1-24 PE=3 SV=1	1.86967e+06	Galectin-3-binding protein OS=Homo sapiens OX=9606 GN=LGALS3BP PE=1 SV=1		1.03387e+07	9.09218e+06
Eukaryotic translation initiation factor 4 gamma 3 OS=Homo sapiens OX=9606 GN=EIF4G3 PE=1 SV=2	1.81377e+06	Plasminogen OS=Homo sapiens OX=9606 GN=PLG PE=1 SV=2		1.11853e+09	9.8172e+08
Plastin-2 OS=Homo sapiens OX=9606 GN=LCP1 PE=1 SV=6	1.80149e+06	Fibrinogen gamma chain OS=Homo sapiens OX=9606 GN=FGG PE=1 SV=3		1.27846e+06	1.11252e+06
Cystatin-C OS=Homo sapiens OX=9606 GN=CST3 PE=1 SV=1	1.74523e+06	Lumican OS=Homo sapiens OX=9606 GN=LUM PE=1 SV=2		40923510	3.53823e+07
Sex hormone-binding globulin OS=Homo sapiens OX=9606 GN=SHBG PE=1 SV=2	1.68194e+06	Inter-alpha-trypsin inhibitor heavy chain H2 OS=Homo sapiens OX=9606 GN=ITIH2 PE=1 SV=2		9.2356e+08	7.9494e+08
Proteoglycan 4 OS=Homo sapiens OX=9606 GN=PRG4 PE=1 SV=3	1.67333e+06	Immunoglobulin lambda-like polypeptide 5 OS=Homo sapiens OX=9606 GN=IGLL5 PE=1 SV=2		187257520	1.61124e+08
Immunoglobulin heavy variable 3-30 OS=Homo sapiens OX=9606 GN=IGHV3-30 PE=1 SV=2	1.61051e+06	Interleukin-1 receptor accessory protein OS=Homo sapiens OX=9606 GN=IL1RAP PE=1 SV=2		566902	485622
Probable non-functional immunoglobulin heavy variable 3-35 OS=Homo sapiens OX=9606 GN=IGHV3-35 PE=1 SV=1	1.45038e+06	Glyceraldehyde-3-phosphate dehydrogenase OS=Homo sapiens OX=9606 GN=GAPDH PE=1 SV=3		3637011	3.09685e+06
Cholesteryl ester transfer protein OS=Homo sapiens OX=9606 GN=CETP PE=1 SV=2	1.41004e+06	Inter-alpha-trypsin inhibitor heavy chain H1 OS=Homo sapiens OX=9606 GN=ITIH1 PE=1 SV=3		6.54419e+08	5.56173e+08
Serum paraoxonase/lactonase 3 OS=Homo sapiens OX=9606 GN=PON3 PE=1 SV=3	1.33855e+06	Immunoglobulin heavy constant gamma 1 OS=Homo sapiens OX=9606 GN=IGHG1 PE=1 SV=2		3463369094	2.93403e+09
Apolipoprotein D OS=Homo sapiens OX=9606 GN=APOD PE=1 SV=1	1.26961e+06	Alpha-1-antitrypsin OS=Homo sapiens OX=9606 GN=SERPINA1 PE=1 SV=3		7.11775e+09	5.99018e+09
Mannan-binding lectin serine protease 1 OS=Homo sapiens OX=9606 GN=MASP1 PE=1 SV=3	1.20645e+06	Immunoglobulin kappa constant OS=Homo sapiens OX=9606 GN=IGKC PE=1 SV=2		2.86145e+08	2.33392e+08
Cysteine-rich secretory protein 3 OS=Homo sapiens OX=9606 GN=CRISP3 PE=1 SV=1	1.18889e+06	Immunoglobulin heavy constant gamma 3 OS=Homo sapiens OX=9606 GN=IGHG3 PE=1 SV=3		1.81175e+08	1.45927e+08
Histone H2A type 2-C OS=Homo sapiens OX=9606 GN=H2AC20 PE=1 SV=4	1.06877e+06	Immunoglobulin kappa variable 1-8 OS=Homo sapiens OX=9606 GN=IGKV1-8 PE=3 SV=1		7.24771e+06	5.83261e+06
Peptidase inhibitor 16 OS=Homo sapiens OX=9606 GN=PI16 PE=1 SV=1	1.00416e+06	Immunoglobulin heavy constant alpha 1 OS=Homo sapiens OX=9606 GN=IGHA1 PE=1 SV=3		1.63683e+09	1.31538e+09
Complement factor H-related protein 5 OS=Homo sapiens OX=9606 GN=CFHR5 PE=1 SV=1	842804	Probable non-functional immunoglobulin kappa variable 3-7 OS=Homo sapiens OX=9606 GN=IGKV3-7 PE=1 SV=1		248058684	1.98023e+08
Complement factor H-related protein 2 OS=Homo sapiens OX=9606 GN=CFHR2 PE=1 SV=1	824504	Complement C1q subcomponent subunit B OS=Homo sapiens OX=9606 GN=C1QB PE=1 SV=3		737482	587705
Gamma-glutamyl hydrolase OS=Homo sapiens OX=9606 GN=GGH PE=1 SV=2	784642	Extracellular matrix protein 1 OS=Homo sapiens OX=9606 GN=ECM1 PE=1 SV=2		6.4231e+06	5.0736e+06
Secreted phosphoprotein 24 OS=Homo sapiens OX=9606 GN=SPP2 PE=1 SV=1	623403	Platelet basic protein OS=Homo sapiens OX=9606 GN=PPBP PE=1 SV=3		1.04388e+08	8.22251e+07
Keratin, type I cytoskeletal 14 OS=Homo sapiens OX=9606 GN=KRT14 PE=1 SV=4	573650	Insulin-like growth factor-binding protein complex acid labile subunit OS=Homo sapiens OX=9606 GN=IGFALS PE=1 SV=1		4.54206e+07	3.57359e+07
Dermcidin OS=Homo sapiens OX=9606 GN=DCD PE=1 SV=2	559177	Serum amyloid P-component OS=Homo sapiens OX=9606 GN=APCS PE=1 SV=2		2.19902e+08	1.72517e+08
Cadherin-5 OS=Homo sapiens OX=9606 GN=CDH5 PE=1 SV=5	505706	Apolipoprotein A-I OS=Homo sapiens OX=9606 GN=APOA1 PE=1 SV=1		6.45043e+09	5.02113e+09
Complement C1r subcomponent-like protein OS=Homo sapiens OX=9606 GN=C1RL PE=1 SV=2	499198	Vitronectin OS=Homo sapiens OX=9606 GN=VTN PE=1 SV=1		5.41452e+08	4.17716e+08
Endoplasmin OS=Homo sapiens OX=9606 GN=HSP90B1 PE=1 SV=1	423084	Immunoglobulin lambda variable 2-8 OS=Homo sapiens OX=9606 GN=IGLV2-8 PE=1 SV=2		17915626	1.38089e+07
Neutrophil defensin 1 OS=Homo sapiens OX=9606 GN=DEFA1 PE=1 SV=1	402767	Immunoglobulin kappa variable 3D-20 OS=Homo sapiens OX=9606 GN=IGKV3D-20 PE=3 SV=1		22584068	1.71153e+07
Vasorin OS=Homo sapiens OX=9606 GN=VASN PE=1 SV=1	359229	Complement factor B OS=Homo sapiens OX=9606 GN=CFB PE=1 SV=2		6.81613e+08	5.15154e+08
Sushi, von Willebrand factor type A, EGF and pentraxin domain-containing protein 1 OS=Homo sapiens OX=9606 GN=SVEP1 PE=1 SV=3	358465	Complement C1r subcomponent OS=Homo sapiens OX=9606 GN=C1R PE=1 SV=2		8.71803e+07	6.55864e+07
Adipocyte plasma membrane-associated protein OS=Homo sapiens OX=9606 GN=APMAP PE=1 SV=2	302149	Lysosome-associated membrane glycoprotein 2 OS=Homo sapiens OX=9606 GN=LAMP2 PE=1 SV=2		1475516	1.10815e+06
GDH/6PGL endoplasmic bifunctional protein OS=Homo sapiens OX=9606 GN=H6PD PE=1 SV=2	280405	Nucleolin OS=Homo sapiens OX=9606 GN=NCL PE=1 SV=3		288067	216180
Complement component C1q receptor OS=Homo sapiens OX=9606 GN=CD93 PE=1 SV=3	265603	Attractin OS=Homo sapiens OX=9606 GN=ATRN PE=1 SV=2		3.44671e+07	2.58165e+07
Immunoglobulin lambda variable 1-40 OS=Homo sapiens OX=9606 GN=IGLV1-40 PE=1 SV=2	252309	Clusterin OS=Homo sapiens OX=9606 GN=CLU PE=1 SV=1		258293146	1.92666e+08
A disintegrin and metalloproteinase with thrombospondin motifs 13 OS=Homo sapiens OX=9606 GN=ADAMTS13 PE=1 SV=1	217726	Kallistatin OS=Homo sapiens OX=9606 GN=SERPINA4 PE=1 SV=3		5.63542e+07	4.16963e+07
Complement C3 OS=Homo sapiens OX=9606 GN=C3 PE=1 SV=2	6.66237e+09	Apolipoprotein C-III OS=Homo sapiens OX=9606 GN=APOC3 PE=1 SV=1		3723187	2.73132e+06
Kininogen-1 OS=Homo sapiens OX=9606 GN=KNG1 PE=1 SV=2	6.45469e+08	Cadherin-5 OS=Homo sapiens OX=9606 GN=CDH5 PE=1 SV=5		2.87044e+06	2.08483e+06
Serum amyloid A-4 protein OS=Homo sapiens OX=9606 GN=SAA4 PE=1 SV=2	3.65257e+08	Serum amyloid A-4 protein OS=Homo sapiens OX=9606 GN=SAA4 PE=1 SV=2		2.14773e+08	1.55826e+08
Serum paraoxonase/arylesterase 1 OS=Homo sapiens OX=9606 GN=PON1 PE=1 SV=3	88177876	Peroxiredoxin-1 OS=Homo sapiens OX=9606 GN=PRDX1 PE=1 SV=1		640905	464435
Immunoglobulin heavy variable 3-49 OS=Homo sapiens OX=9606 GN=IGHV3-49 PE=3 SV=1	1.12173e+07	Phosphatidylcholine-sterol acyltransferase OS=Homo sapiens OX=9606 GN=LCAT PE=1 SV=1		2.62159e+06	1.89504e+06
Immunoglobulin lambda variable 2-8 OS=Homo sapiens OX=9606 GN=IGLV2-8 PE=1 SV=2	6.53726e+06	Corticosteroid-binding globulin OS=Homo sapiens OX=9606 GN=SERPINA6 PE=1 SV=1		1.15406e+08	8.32398e+07
Immunoglobulin lambda variable 9-49 OS=Homo sapiens OX=9606 GN=IGLV9-49 PE=1 SV=1	5.55826e+06	Immunoglobulin kappa variable 1D-16 OS=Homo sapiens OX=9606 GN=IGKV1D-16 PE=3 SV=2		826022	594813
von Willebrand factor OS=Homo sapiens OX=9606 GN=VWF PE=1 SV=4	2.55472e+06	Immunoglobulin lambda variable 1-47 OS=Homo sapiens OX=9606 GN=IGLV1-47 PE=1 SV=2		134775345	9.69684e+07
Polymeric immunoglobulin receptor OS=Homo sapiens OX=9606 GN=PIGR PE=1 SV=4	1.41056e+06	Immunoglobulin lambda variable 3-21 OS=Homo sapiens OX=9606 GN=IGLV3-21 PE=1 SV=2		2.29474e+06	1.64989e+06
Immunoglobulin kappa variable 1D-33 OS=Homo sapiens OX=9606 GN=IGKV1D-33 PE=1 SV=2	1.3878e+06	Vasorin OS=Homo sapiens OX=9606 GN=VASN PE=1 SV=1		710483	510352
Cytochrome c oxidase subunit 6A1, mitochondrial OS=Homo sapiens OX=9606 GN=COX6A1 PE=1 SV=4	1.33679e+06	Alpha-2-macroglobulin OS=Homo sapiens OX=9606 GN=A2M PE=1 SV=3		7004548019	5.01264e+09
Actin, alpha skeletal muscle OS=Homo sapiens OX=9606 GN=ACTA1 PE=1 SV=1	1.23155e+06	Transforming growth factor-beta-induced protein ig-h3 OS=Homo sapiens OX=9606 GN=TGFBI PE=1 SV=1		5.08989e+06	3.60744e+06
Lactotransferrin OS=Homo sapiens OX=9606 GN=LTF PE=1 SV=6	637590	Complement component C8 beta chain OS=Homo sapiens OX=9606 GN=C8B PE=1 SV=4		4.71661e+07	3.34153e+07
		Lysozyme C OS=Homo sapiens OX=9606 GN=LYZ PE=1 SV=1		4.45806e+06	3.14563e+06
		Complement component C8 gamma chain OS=Homo sapiens OX=9606 GN=C8G PE=1 SV=3		4.42763e+07	3.09118e+07
		Immunoglobulin lambda-like polypeptide 1 OS=Homo sapiens OX=9606 GN=IGLL1 PE=1 SV=1		682151	471391
		Apolipoprotein A-II OS=Homo sapiens OX=9606 GN=APOA2 PE=1 SV=1		111538452	7.63309e+07
		Immunoglobulin kappa variable 1D-33 OS=Homo sapiens OX=9606 GN=IGKV1D-33 PE=1 SV=2		1.94185e+06	1.30587e+06
		Fibronectin OS=Homo sapiens OX=9606 GN=FN1 PE=1 SV=5		7.93562e+08	5.33516e+08
		Carboxypeptidase N subunit 2 OS=Homo sapiens OX=9606 GN=CPN2 PE=1 SV=3		5.72974e+07	3.83016e+07
		Matrix metalloproteinase-9 OS=Homo sapiens OX=9606 GN=MMP9 PE=1 SV=3		707396	459964
		Glutathione peroxidase 3 OS=Homo sapiens OX=9606 GN=GPX3 PE=1 SV=2		6.75974e+07	4.3664e+07
		Immunoglobulin kappa variable 4-1 OS=Homo sapiens OX=9606 GN=IGKV4-1 PE=1 SV=1		2.35838e+08	1.51277e+08
		Immunoglobulin kappa variable 1-6 OS=Homo sapiens OX=9606 GN=IGKV1-6 PE=3 SV=1		9.9727e+06	6.30351e+06
		Keratin, type I cytoskeletal 10 OS=Homo sapiens OX=9606 GN=KRT10 PE=1 SV=6		5.09458e+07	3.21953e+07
		Complement component C9 OS=Homo sapiens OX=9606 GN=C9 PE=1 SV=2		1.65196e+08	1.0428e+08
		Heparin cofactor 2 OS=Homo sapiens OX=9606 GN=SERPIND1 PE=1 SV=3		2.43395e+08	1.50301e+08
		Immunoglobulin heavy variable 4-28 OS=Homo sapiens OX=9606 GN=IGHV4-28 PE=3 SV=1		43074163	2.65153e+07
		Coagulation factor X OS=Homo sapiens OX=9606 GN=F10 PE=1 SV=2		2.28213e+07	1.38771e+07
		Complement factor H-related protein 5 OS=Homo sapiens OX=9606 GN=CFHR5 PE=1 SV=1		402386	243590
		Transthyretin OS=Homo sapiens OX=9606 GN=TTR PE=1 SV=1		9.13652e+07	5.49528e+07
		IgGFc-binding protein OS=Homo sapiens OX=9606 GN=FCGBP PE=1 SV=3		1.98765e+06	1.19135e+06
		Properdin OS=Homo sapiens OX=9606 GN=CFP PE=1 SV=2		1.52977e+07	9.00449e+06
		Immunoglobulin kappa variable 3D-11 OS=Homo sapiens OX=9606 GN=IGKV3D-11 PE=3 SV=6		238750016	1.38696e+08
		Thrombospondin-1 OS=Homo sapiens OX=9606 GN=THBS1 PE=1 SV=2		4.19706e+07	2.42881e+07
		C4b-binding protein alpha chain OS=Homo sapiens OX=9606 GN=C4BPA PE=1 SV=2		3.03281e+08	1.72785e+08
		Complement C5 OS=Homo sapiens OX=9606 GN=C5 PE=1 SV=4		2.57056e+08	1.45959e+08
		Complement component C8 alpha chain OS=Homo sapiens OX=9606 GN=C8A PE=1 SV=2		7.79931e+07	4.40233e+07
		Fibrinogen alpha chain OS=Homo sapiens OX=9606 GN=FGA PE=1 SV=2		1.76773e+07	9.88018e+06
		Vitamin K-dependent protein C OS=Homo sapiens OX=9606 GN=PROC PE=1 SV=1		2.37147e+06	1.30585e+06
		Complement factor H-related protein 1 OS=Homo sapiens OX=9606 GN=CFHR1 PE=1 SV=2		6683487	3.56001e+06
		Keratin, type II cytoskeletal 2 epidermal OS=Homo sapiens OX=9606 GN=KRT2 PE=1 SV=2		1.5075e+07	7.99928e+06
		Hepatocyte growth factor-like protein OS=Homo sapiens OX=9606 GN=MST1 PE=1 SV=2		9.02795e+06	4.74902e+06
		C4b-binding protein beta chain OS=Homo sapiens OX=9606 GN=C4BPB PE=1 SV=1		4.88344e+06	2.53766e+06
		Alpha-1-acid glycoprotein 1 OS=Homo sapiens OX=9606 GN=ORM1 PE=1 SV=2		42271304	2.17304e+07
		Immunoglobulin kappa light chain OS=Homo sapiens OX=9606 PE=1 SV=1		1.27586e+08	6.51696e+07
		Probable non-functional immunoglobulin heavy variable 3-35 OS=Homo sapiens OX=9606 GN=IGHV3-35 PE=1 SV=1		2.0645e+06	1.03745e+06
		Immunoglobulin kappa variable 3-20 OS=Homo sapiens OX=9606 GN=IGKV3-20 PE=1 SV=2		2.77077e+08	1.37484e+08
		Platelet-activating factor acetylhydrolase OS=Homo sapiens OX=9606 GN=PLA2G7 PE=1 SV=1		969325	470914
		Phospholipid transfer protein OS=Homo sapiens OX=9606 GN=PLTP PE=1 SV=1		7.40188e+06	3.58358e+06
		Complement factor I OS=Homo sapiens OX=9606 GN=CFI PE=1 SV=2		5.55906e+07	2.66078e+07
		Immunoglobulin kappa variable 1-17 OS=Homo sapiens OX=9606 GN=IGKV1-17 PE=1 SV=2		1.13486e+06	528300
		Immunoglobulin lambda variable 2-11 OS=Homo sapiens OX=9606 GN=IGLV2-11 PE=1 SV=2		1.77672e+07	8.08691e+06
		Transmembrane emp24 domain-containing protein 9 OS=Homo sapiens OX=9606 GN=TMED9 PE=1 SV=2		706647	315225
		Immunoglobulin heavy variable 3-64 OS=Homo sapiens OX=9606 GN=IGHV3-64 PE=3 SV=1		3.72206e+06	1.65246e+06
		Immunoglobulin kappa variable 1-16 OS=Homo sapiens OX=9606 GN=IGKV1-16 PE=1 SV=2		484096	211358
		Plastin-2 OS=Homo sapiens OX=9606 GN=LCP1 PE=1 SV=6		1.04422e+06	455763
		Immunoglobulin heavy constant gamma 2 OS=Homo sapiens OX=9606 GN=IGHG2 PE=1 SV=3		1.00279e+09	4.31224e+08
		Immunoglobulin delta heavy chain OS=Homo sapiens OX=9606 PE=1 SV=1		3.61245e+07	1.53346e+07
		Immunoglobulin kappa variable 6-21 OS=Homo sapiens OX=9606 GN=IGKV6-21 PE=3 SV=1		10380153	4.24349e+06
		Immunoglobulin heavy variable 3-73 OS=Homo sapiens OX=9606 GN=IGHV3-73 PE=3 SV=1		3.06813e+06	1.25221e+06
		Immunoglobulin heavy variable 3-30 OS=Homo sapiens OX=9606 GN=IGHV3-30 PE=1 SV=2		2.20406e+08	8.94853e+07
		Immunoglobulin heavy variable 5-51 OS=Homo sapiens OX=9606 GN=IGHV5-51 PE=3 SV=1		1.45698e+06	579140
		Immunoglobulin heavy variable 6-1 OS=Homo sapiens OX=9606 GN=IGHV6-1 PE=3 SV=1		1.56349e+08	6.0317e+07
		Probable non-functional immunoglobulin kappa variable 2D-24 OS=Homo sapiens OX=9606 GN=IGKV2D-24 PE=1 SV=1		1.03719e+08	3.70476e+07
		C-reactive protein OS=Homo sapiens OX=9606 GN=CRP PE=1 SV=1		1.6759e+06	586523
		Immunoglobulin kappa variable 3D-15 OS=Homo sapiens OX=9606 GN=IGKV3D-15 PE=3 SV=6		1.98304e+07	6.6142e+06
		Immunoglobulin heavy variable 3-64D OS=Homo sapiens OX=9606 GN=IGHV3-64D PE=3 SV=1		3.57302e+07	1.1908e+07
		Complement C4-B OS=Homo sapiens OX=9606 GN=C4B PE=1 SV=2		1.23512e+08	4.01491e+07
		Immunoglobulin heavy variable 3-7 OS=Homo sapiens OX=9606 GN=IGHV3-7 PE=1 SV=2		256474048	8.16735e+07
		Immunoglobulin heavy variable 4-34 OS=Homo sapiens OX=9606 GN=IGHV4-34 PE=1 SV=2		2.94784e+08	9.30065e+07
		Immunoglobulin heavy variable 1-24 OS=Homo sapiens OX=9606 GN=IGHV1-24 PE=3 SV=1		2.0561e+06	606403
		Hemoglobin subunit delta OS=Homo sapiens OX=9606 GN=HBD PE=1 SV=2		1.12399e+08	3.30081e+07
		Keratin, type I cytoskeletal 9 OS=Homo sapiens OX=9606 GN=KRT9 PE=1 SV=3		1.38708e+08	3.89365e+07
		Tenascin-X OS=Homo sapiens OX=9606 GN=TNXB PE=1 SV=5		1489762	409510
		von Willebrand factor OS=Homo sapiens OX=9606 GN=VWF PE=1 SV=4		3.53482e+06	970502
		Keratin, type II cytoskeletal 5 OS=Homo sapiens OX=9606 GN=KRT5 PE=1 SV=3		5.76688e+06	1.51927e+06
		Heat shock cognate 71 kDa protein OS=Homo sapiens OX=9606 GN=HSPA8 PE=1 SV=1		975024	253447
		Haptoglobin-related protein OS=Homo sapiens OX=9606 GN=HPR PE=2 SV=2		3.87507e+07	9.98926e+06
		Complement C1r subcomponent-like protein OS=Homo sapiens OX=9606 GN=C1RL PE=1 SV=2		6.88481e+06	1.73232e+06
		Hornerin OS=Homo sapiens OX=9606 GN=HRNR PE=1 SV=2		2259545	564231
		Keratin, type II cytoskeletal 1 OS=Homo sapiens OX=9606 GN=KRT1 PE=1 SV=6		3.14834e+08	7.79259e+07
		Mannose-binding protein C OS=Homo sapiens OX=9606 GN=MBL2 PE=1 SV=2		1.31715e+07	2.96351e+06
		Complement component C6 OS=Homo sapiens OX=9606 GN=C6 PE=1 SV=3		9.1661e+07	1.53582e+07
		Haptoglobin OS=Homo sapiens OX=9606 GN=HP PE=1 SV=1		5.70897e+09	8.99784e+08
		Serum paraoxonase/lactonase 3 OS=Homo sapiens OX=9606 GN=PON3 PE=1 SV=3		4.06042e+07	5.83346e+06
		Platelet glycoprotein V OS=Homo sapiens OX=9606 GN=GP5 PE=1 SV=1		2.81207e+06	384127
		Fibulin-1 OS=Homo sapiens OX=9606 GN=FBLN1 PE=1 SV=4		3.6519e+06	454889
		Immunoglobulin heavy variable 1-46 OS=Homo sapiens OX=9606 GN=IGHV1-46 PE=1 SV=2		536132	65458.4
		Keratin, type II cytoskeletal 8 OS=Homo sapiens OX=9606 GN=KRT8 PE=1 SV=7		7.18576e+06	524684
		Immunoglobulin kappa joining 1 OS=Homo sapiens OX=9606 GN=IGKJ1 PE=4 SV=2		4.81328e+06	274331
		Immunoglobulin lambda variable 2-18 OS=Homo sapiens OX=9606 GN=IGLV2-18 PE=3 SV=2		5.77726e+06	156875
		Vascular cell adhesion protein 1 OS=Homo sapiens OX=9606 GN=VCAM1 PE=1 SV=1		36648676	603804
		Immunoglobulin heavy variable 3-15 OS=Homo sapiens OX=9606 GN=IGHV3-15 PE=3 SV=1		5.94271e+08	8.60931e+06
		Serine/threonine-protein kinase/endoribonuclease IRE1 OS=Homo sapiens OX=9606 GN=ERN1 PE=1 SV=2		22931155
		Apolipoprotein(a) OS=Homo sapiens OX=9606 GN=LPA PE=1 SV=2		1.30045e+08
		Immunoglobulin lambda constant 7 OS=Homo sapiens OX=9606 GN=IGLC7 PE=1 SV=3		1.36309e+07
		Immunoglobulin kappa variable 2D-30 OS=Homo sapiens OX=9606 GN=IGKV2D-30 PE=3 SV=1		5.80396e+06
		Probable non-functional immunoglobulin heavy variable 3-38-3 OS=Homo sapiens OX=9606 GN=IGHV3-38-3 PE=1 SV=1		5.19629e+06
		Immunoglobulin kappa variable 6D-21 OS=Homo sapiens OX=9606 GN=IGKV6D-21 PE=3 SV=1		3.20067e+06
		Keratin, type I cytoskeletal 14 OS=Homo sapiens OX=9606 GN=KRT14 PE=1 SV=4		2.01198e+06
		Protein Z-dependent protease inhibitor OS=Homo sapiens OX=9606 GN=SERPINA10 PE=1 SV=1		1.75327e+06
		Transcriptional adapter 2-beta OS=Homo sapiens OX=9606 GN=TADA2B PE=1 SV=2		1.69085e+06
		Immunoglobulin heavy constant epsilon OS=Homo sapiens OX=9606 GN=IGHE PE=1 SV=2		1.60291e+06
		Immunoglobulin heavy variable 1-45 OS=Homo sapiens OX=9606 GN=IGHV1-45 PE=3 SV=1		1.58876e+06
		Endoplasmic reticulum chaperone BiP OS=Homo sapiens OX=9606 GN=HSPA5 PE=1 SV=2		1.56524e+06
		Pregnancy zone protein OS=Homo sapiens OX=9606 GN=PZP PE=1 SV=4		1564171
		Immunoglobulin heavy variable 1-18 OS=Homo sapiens OX=9606 GN=IGHV1-18 PE=3 SV=1		1.52415e+06
		Immunoglobulin lambda variable 10-54 OS=Homo sapiens OX=9606 GN=IGLV10-54 PE=3 SV=1		1293087
		Adenosine deaminase 2 OS=Homo sapiens OX=9606 GN=ADA2 PE=1 SV=2		1.18165e+06
		Immunoglobulin heavy variable 2-26 OS=Homo sapiens OX=9606 GN=IGHV2-26 PE=3 SV=1		1.16637e+06
		Keratin, type I cytoskeletal 16 OS=Homo sapiens OX=9606 GN=KRT16 PE=1 SV=4		1.09354e+06
		Keratin, type II cytoskeletal 6A OS=Homo sapiens OX=9606 GN=KRT6A PE=1 SV=3		1.03844e+06
		Keratin, type I cytoskeletal 17 OS=Homo sapiens OX=9606 GN=KRT17 PE=1 SV=2		770844
		Complement C4-A OS=Homo sapiens OX=9606 GN=C4A PE=1 SV=2		630245
		Fibrinogen beta chain OS=Homo sapiens OX=9606 GN=FGB PE=1 SV=2		414549
		Desmoplakin OS=Homo sapiens OX=9606 GN=DSP PE=1 SV=3		363440
		Desmocollin-1 OS=Homo sapiens OX=9606 GN=DSC1 PE=1 SV=2		120134
		Amino acid transporter heavy chain SLC3A2 OS=Homo sapiens OX=9606 GN=SLC3A2 PE=1 SV=3		74634.2
		Protein S100-A9 OS=Homo sapiens OX=9606 GN=S100A9 PE=1 SV=1		10233594
		Probable non-functional immunoglobulin heavy variable 3-38 OS=Homo sapiens OX=9606 GN=IGHV3-38 PE=1 SV=1		5.10177e+06
		B-lymphocyte antigen CD19 OS=Homo sapiens OX=9606 GN=CD19 PE=1 SV=6		378692
